# Supplementary material for: A Mechanistic Weather-Driven Model for Ascochyta rabiei Infection and Disease Development in Chickpea
Source: Plants (Basel). 2021 Mar 1;10(3):464. doi: 10.3390/plants10030464 (PMC8000037; doi:10.3390/plants10030464)
Supplement: Supplementary file 1 [file plants-10-00464-s001.zip]

Archive with 9 entries (8 files):
- Supplementary/Figures supplementary/
- Supplementary/Figures supplementary/Figure S1.jpg
- Supplementary/Figures supplementary/Figure S2.jpg
- Supplementary/Figures supplementary/Figure S3.jpg
- Supplementary/Figures supplementary/Figure S4a.jpg
- Supplementary/Figures supplementary/Figure S4b.jpg
- Supplementary/Figures supplementary/Figure S5.jpg
- Supplementary/Figures supplementary/Figure S6.jpg
- Supplementary/Salotti and Rossi Supplementary.docx
